# Supplementary material for: Cross-reactive antibodies targeting surface-exposed non-structural protein 1 (NS1) of dengue virus-infected cells recognize epitopes on the spaghetti loop of the β-ladder domain
Source: PLoS One. 2022 May 26;17(5):e0266136. doi: 10.1371/journal.pone.0266136 (PMC9135231; doi:10.1371/journal.pone.0266136)
Supplement: S1 Table — (XLSX) [file pone.0266136.s008.xlsx]

## Sheet: S1 Table
S1 Table: Primer set for scFv phage construction.
Name	Sequence (5'®3')
VH_Fwd_Psex81	TTTACACTTTATGCTCCCGGC
HindIII-Yol_F	AGCTTGAAGAAGGTGAATTTTCAGAAGCA
Mlul-Yol_R	CGCGTGCTTCTGAAAATTCACCTTCTTCA
VL_R_psex81	CCCTCATAGTTAGCGTAACG
Ncol-2E11_VH_F	GAATAGGCCATGGCCGAGATTCAGCTGCAGCAGTC
HindIII-2E11_VH_R	CAGTCAAGCTTTGGGGCGGATGCACTCCCTGCAGAGACAGTGACCAGAG
Mlul-2E11_VK_F	TACAGGATCCACGCGTAGACATTGTGATGTCACAGTC
Notl-2E11_VK_R	TGACAAGCTTGCGGCCGCACCTTTGATTTCCAGCTTGGTGC
Primer for subcloning into pVitro_IgG1
R2_NS1__25_VL_R	GCCGCCTTGGGCTGACCTAGGACGGTCAGCTTGGTCCCTC
R2_NS1__25_VL_F	ATGGATCCGGAGTCGACTCTTCCTATGAACTGACTCAGCC
R2_NS1__25_VH_F	CCGCCACAGGCGCGCACTCCGAGGTGCAGCTGGTGGAGTC
R2_NS1__25_VH_R	GATGGGCCCTTGGTGCTAGCTGAGGAGACGATGACCGTGG
R2_NS1__12_VH_R	CGATGGGCCCTTGGTGCTAGCTGAGGAGACGACGACCGTG
R2_NS1__12_VH_F	CCGCCACAGGCGCGCACTCCGAGGTGCAGCTGGTGGAGTC
R2_NS1__12_VL_R	GCCGCCTTGGGCTGACCTAGTAGGACGGTCAGCTTGGTCC
R2_NS1__12_VL_F	ATCGATCCGGAGTCGACTCTCAGTCTGCGCTGACTCAGCC
R2_NS1_31_VH_R	CGATGGGCCCTTGGTGCTAGCTGAGGAGACGGTGACCAGG
R2_NS1_31_VL_F	TATGGATCCGGAGTCGACTCTTCCTATGAACTGACTCAGC
R2_NS1_21_VL_R	GCCGCCTTGGGCTGACCTAGTAAGACGGTCAACTTGGTCC
R2_NS1_21_VH_R	GATGGGCCCTTGGTGCTAGCTGAGGAGACGGTGAGAGTGG
R2_NS1_6.1_VH_F	CCGCCACAGGCGCGCACTCCCAGGTGCAGCTGGTGCAGTC
R2_NS1_6.1_VL_R	GCCGCCTTGGGCTGACCTAGTAGGACGGTCAGCTTGCTCC
R2_NS1_A3_VL_R	GCCGCCTTGGGCTGACCTAGCTAGGACGGTCAGCTTGGTCC
R2_NS1_A3_VH_R	CGATGGGCCCTTGGTGCTAGCTGAGGAGACGGTGACCGTA
R2_NS1_G1_VL_F	ATGGATCCGGAGTCGACTCTGATTTTATGCTGACTCAGCC
R2_NS1_C4_VL_F	ATGGATCCGGAGTCGACTCTGTATCTGAACTGACTCAGCC
R2_B1_VK_F	GGGTTCCAGCTAGCCGCGGTGAAATTGTGATGACACAGTC
R2_B1_VK_R	AGATGGCGCCGCCACCGTACGTTTGATTTCCACCTTGGTC
R3_E2_VK_R	AGATGGCGCCGCCACCGTACGTTTGATGTCCACCTTGGTC
R3_H8_VK_F	GGGTTCCAGCTAGCCGCGGTGACATCCTGATGACCCAGTC
R2_C10_VL_F	ATGGATCCGGAGTCGACTCTCAGTCTGTGTTGACGCAGCC
new_R2_C10_VL_R	GCCGCCTTGGGCTGACCTAGGAGGACGGTCAGCTTGGTCC
R2_G7_VH_F	CCGCCACAGGCGCGCACTCCCAGGTGCAGCTGCAGGAGTC
R2_G7_VH_R	CGATGGGCCCTTGGTGCTAGCTGAGGAGACGGAGACCAGG
R3_H2_VH_R	CGATGGGCCCTTGGTGCTAGCTGAGGAGACGGCGACCAGG
R3_A8_VH_F	CCGCCACAGGCGCGCACTCCCAGGTGCAGCTGCTGGAGTC
R3_A8_VH_R	CGATGGGCCCTTGGTGCTAGATGAGGAGACGGAGATCAGT
R3_A8_VL_F	ATGGATCCGGAGTCGACTCTCAGTCTGCGCTGACTCAACC
new R3_A8_VL_R	GCCGCCTTGGGCTGACCTAGCCAGCGGCCGCAGAGGACGG
new_R2_E8_VL_R	GCCGCCTTGGGCTGACCTAGTAGGACGGTGACCTTGGTCC
