# Supplementary material for: Cross-reactive antibodies targeting surface-exposed non-structural protein 1 (NS1) of dengue virus-infected cells recognize epitopes on the spaghetti loop of the β-ladder domain
Source: PLoS One. 2022 May 26;17(5):e0266136. doi: 10.1371/journal.pone.0266136 (PMC9135231; doi:10.1371/journal.pone.0266136)
Supplement: S3 Table — (XLSX) [file pone.0266136.s010.xlsx]

## Sheet: S3 Table
S3 Table: Primer set for the rDENV2-ZIKV NS1 chimeras.
Name	Sequence (5'->3')
Plasmid backbone
2G4S_F	GGTGGTGGTGGTTCTGGTGG
E signal_R	GGCCTGCACCATGACCCC
DENV2_NS1 primer
nD2_Inst 1_F	TGGGGGTCATGGTGCAGGCCGATAGTGGTTGCGTTGTGAG
cD2_Inst2_R	CCACCAGAACCACCACCACCAGCTGTGACCAAGGAGTTGACC
50D2_51ZK_R	TCCCATCTTCATGGGCTTTCTGGATAGC
157D2_158ZK_R	CGAACCCATGGTCTTCAACTTCCAACGAATTC
177D2_178ZK_R	GATCACACTCTACATCCTGTTTTTCTTTCAATTTT
235D2_236ZK_R	TTTCTTCTATTCCATTGCTCCAGAGGGTG
273D2_274ZK_R	ACCGAATTTCAAGCTTACCTAGATGCCATG
50ZK_51D2_F	GCAAGCCTGGGAAGAGGGCATTTGTGGAATC
157ZK_158D2_F	TGTGGAGGATTATGGCTTTGGAGTATTCACC
177ZK_178D2_F	TTACTCATTATTCTGCGACTCAAAACTCATGTCAG
235ZK_236D2_F	GACAGATGGAGTGCTAGAAAGTGAGATGATAATTC
273ZK_274D2_F	TGAAGAGCTTGAGATGGACTTTGATTTCTGTG
ZIKV_NS1 primer
nZK_Inst1_F	TGGGGGTCATGGTGCAGGCCGATGTGGGGTGCTCGGTG
cZK_inst2_R	CCACCAGAACCACCACCACCTGCAGTCACCATTGACCT
50ZK_51D2_R	TGCCCTCTTCCCAGGCTTGCTTGACTGC
157ZK_158D2_R	CAAAGCCATAATCCTCCACAAGAAAGCTGTTC
177ZK_178D2_R	AGTCGCAGAATAATGAGTAATCTTCTCTAACCTTG
235ZK_236D2_R	TTTCTAGCACTCCATCTGTCCACAATGTGTG
273ZK_274D2_R	AGTCCATCTCAAGCTCTTCACTGTGCCATG
50D2_51ZK_F	GAAAGCCCATGAAGATGGGATCTGTGGG
157D2_158ZK_F	AGTTGAAGACCATGGGTTCGGGGTATTTC
177D2_178ZK_F	ACAGGATGTAGAGTGTGATCCAGCCGTCA
235D2_236ZK_F	GAGCAATGGAATAGAAGAAAGTGATCTGATCATACC
273D2_274ZK_F	AGGTAAGCTTGAAATTCGGTTTGAGGAATGC
