# Supplementary material for: Cross-reactive antibodies targeting surface-exposed non-structural protein 1 (NS1) of dengue virus-infected cells recognize epitopes on the spaghetti loop of the β-ladder domain
Source: PLoS One. 2022 May 26;17(5):e0266136. doi: 10.1371/journal.pone.0266136 (PMC9135231; doi:10.1371/journal.pone.0266136)
Supplement: S4 Table — (XLSX) [file pone.0266136.s011.xlsx]

## Sheet: S4 Table
S4 Table. Primers for alanine mutagenesis.
Name	Sequence (5'->3')
DV2NS1_D190A_new_R	GACGGCTCTGTTGGCTTTTATGGCCGCTGAC
DV2NS1_D190A_new_F	GTCAGCGGCCATAAAAGCCAACAGAGCCGTC
DV2NS1_R192A_new_R	TCGGCATGGACGGCTGCGTTGTCTTTTATGGCCG
DV2NS1_R192A_new_F	CGGCCATAAAAGACAACGCAGCCGTCCATGCCGA
DV2NS1_N207A_new_R	CTTTCTCTATCTTCCATGTGTCAGCGAGTGCACTTTCTATCCAATAAC
DV2NS1_N207A_new_F	GTTATTGGATAGAAAGTGCACTCGCTGACACATGGAAGATAGAGAAAG
DV2NS1_D208A_new_F	GATAGAAAGTGCACTCAATGCCACATGGAAGATAGAGAAAG
DV2NS1_D208A_new_R	CTTTCTCTATCTTCCATGTGGCATTGAGTGCACTTTCTATC
DV2NS1_T209A_new_F	AGAAAGTGCACTCAATGACGCATGGAAGATAGAGAAAGC
DV2NS1_T209A_New_R	GCTTTCTCTATCTTCCATGCGTCATTGAGTGCACTTTCT
DV2NS1_K227A_new_F	AAAAACTGCCACTGGCCAGCATCACACACCCTCTGGAG
DV2NS1_K227A_new_R	CTCCAGAGGGTGTGTGATGCTGGCCAGTGGCAGTTTTT
DV2NS1_L237A_new_F	CCCTCTGGAGCAATGGAGTGGCAGAAAGTGAGATGATAATTC
DV2NS1_L239A_new_R	GAATTATCATCTCACTTTCTGCCACTCCATTGCTCCAGAGGG
DV2NS1_S239A_new_F	CTGGAGCAATGGAGTGCTAGAAGCTGAGATGATAATTCCAAAGA
DV2NS1_S239A_new_R	TCTTTGGAATTATCATCTCAGCTTCTAGCACTCCATTGCTCCAG
DV2NS1_N246A_new_F	AAAGTGAGATGATAATTCCAAAGGCTCTCGCTGGACCAGTGTC
DV2NS1_N246A_new_R	GACACTGGTCCAGCGAGAGCCTTTGGAATTATCATCTCACTTT
