# Supplementary material for: Cross-reactive antibodies targeting surface-exposed non-structural protein 1 (NS1) of dengue virus-infected cells recognize epitopes on the spaghetti loop of the β-ladder domain
Source: PLoS One. 2022 May 26;17(5):e0266136. doi: 10.1371/journal.pone.0266136 (PMC9135231; doi:10.1371/journal.pone.0266136)
Supplement: S5 Table — (XLSX) [file pone.0266136.s012.xlsx]

## Sheet: S5 Table
S5 Table. Immunoglobulin germline gene analysis of scFv library phage clones before NS1 selection.
Phage clone	IGHV gene	CDR3H peptide	IGKV/IGLV gene	CDR3L peptide
scFv_16	IGHV1-18	ARLTPGTILFDN	Unidentified	Unidentified
scFv_1	IGHV1-46	ARGGHSSGYLDAFNI	Unidentified	Unidentified
scFv_8	IGHV3-7	ATLYSSSWYGGFDY	IGKV3D-20	QQRSNWPPYT
scFv_13	IGHV3-7	ARSRYCSNTNCYTPWFDP	IGKV3-15	QQYNNWPPWT
scFv_12	IGHV3-9	AKTNDLDF	Unidentified	Unidentified
scFv_17	IGHV3-20	ARQGPYYSGSYYYYFDY	Unidentified	Unidentified
scFv_7	IGHV3-30	AKDPSLVLRYFDPYFDY	IGKV3-20	QQYDRSPRT
scFv_4	IGHV3-48	ARGVLYYYEEGYYFDY	IGLV3-19	MSREDTGYQVI
scFv_3	IGHV4-31	ARGWRVGAINWFDP	IGKV3-15	QQYNSWPQT
scFv_10	IGHV4-61	AREFGQVGATPNTKYYFHY	IGKV1-39	QQSYSTLRT
scFv_6	IGHV5-10	ARHSRAGDFWSGDDY	IGLV6-57	QSYDSSNQAWV
scFv_9	IGHV5-51	ARTTDSSGYLDAFDI	IGKV3D-20	QQRSNLLT
scFv_11	IGHV5-51	ARLSVRGHYRGFDGYYSDLDY	IGKV2-30	MQGSHWPHT
scFv_14	IGHV5-51	ARHNIARDYGDYGFGDY	IGLV3-21	QVWDSDTDHPWV
scFv_5	IGHV5-51	ARHNDSSPSGAFDI	Unidentified	Unidentified
