# Supplementary material for: Cross-reactive antibodies targeting surface-exposed non-structural protein 1 (NS1) of dengue virus-infected cells recognize epitopes on the spaghetti loop of the β-ladder domain
Source: PLoS One. 2022 May 26;17(5):e0266136. doi: 10.1371/journal.pone.0266136 (PMC9135231; doi:10.1371/journal.pone.0266136)
Supplement: S6 Table — (XLSX) [file pone.0266136.s013.xlsx]

## Sheet: S6 Table
S6 Table. CDR3H and CDR3L amino acid sequences of the strong-reactive mAbs.
mAbs	CDR3H	CDR3L
R2.NS1_E8	ARDAGGDEDHYYMDV	AAWDDSLNGDV
R3.NS1_H6	ARDAGGDEDHYYMDV	ASWDDSLNGHV
R2.NS1_C10	ARDVRAGVGADGDYYHGLDV	AVWDD ILNGV
R2.NS1_6	ARDVRAGVGADGDYYHGLDV	AAWDDSLNGV
R3.NS1_A8	ARAAVGVDLEELSLHFDF	ATWDD I LNVV
R2.NS1_G7	ARAAVGVDLEELSLQFDF	AAWDDSLNGV
Red letters show variations in amino acid sequences
